# Supplementary material for: MRI-Related Claustrophobia: Patient-Reported Experience and Associated Factors in a Makkah Region Cohort
Source: Tomography. 2026 May 25;12(6):77. doi: 10.3390/tomography12060077 (PMC13306492; doi:10.3390/tomography12060077)
Supplement: Supplementary file 1 [file tomography-12-00077-s001.zip]

Archive with 1 entries (1 files):
- tomography-4230061-supplementary.pdf
